# Supplementary material for: Show us the data: global COVID-19 wastewater monitoring efforts, equity, and gaps
Source: FEMS Microbes. 2023 Jan 12;4:xtad003. doi: 10.1093/femsmc/xtad003 (PMC10117741; doi:10.1093/femsmc/xtad003)
Supplement: xtad003_Supplemental_Files [file xtad003_supplemental_files.zip]

Archive with 2 entries (2 files):
- FEMSMC-2022-017 reviews and author response.docx
- SupplInfo_Showusdata_12_13_22_clean.docx
